# Supplementary material for: Targeting Hypoxia and HIF1α in Triple-Negative Breast Cancer: New Insights from Gene Expression Profiling and Implications for Therapy
Source: Biology (Basel). 2024 Jul 31;13(8):577. doi: 10.3390/biology13080577 (PMC11351882; doi:10.3390/biology13080577)
Supplement: Supplementary file 1 [file biology-13-00577-s001.zip]

Archive with 2 entries (2 files):
- Figure S1.emf
- Figure S2.pdf
